# Supplementary material for: EMC1 Is Required for the Sarcoplasmic Reticulum and Mitochondrial Functions in the Drosophila Muscle
Source: Biomolecules. 2024 Oct 5;14(10):1258. doi: 10.3390/biom14101258 (PMC11506464; doi:10.3390/biom14101258)
Supplement: Supplementary file 1 [file biomolecules-14-01258-s001.zip]

Archive with 8 entries (8 files):
- S1 Movie.mp4
- S2 Movie.mp4
- S3 Movie.mp4
- S4 Movie.mp4
- Supp Fig S1.pdf
- Supp Fig S2.pdf
- Supp Fig S3.pdf
- Supplementary figure and movie legends.pdf
